# Supplementary material for: Innovative Aqueous Nanoemulsion Prepared by Phase Inversion Emulsification with Exceptional Homogeneity
Source: Pharmaceutics. 2023 Jul 4;15(7):1878. doi: 10.3390/pharmaceutics15071878 (PMC10384498; doi:10.3390/pharmaceutics15071878)
Supplement: Supplementary file 1 [file pharmaceutics-15-01878-s001.zip]

Archive with 1 entries (1 files):
- pharmaceutics-2449662-supplementary.pdf
